# Supplementary material for: Mycobacterium microti at the Environment and Wildlife Interface
Source: Microorganisms. 2021 Oct 2;9(10):2084. doi: 10.3390/microorganisms9102084 (PMC8539169; doi:10.3390/microorganisms9102084)
Supplement: Supplementary file 1 [file microorganisms-09-02084-s001.zip]

Archive with 1 entries (1 files):
- microorganisms-1413064-supplementary.xlsx
