# Supplementary material for: Mycobacterium microti at the Environment and Wildlife Interface
Source: Microorganisms. 2021 Oct 2;9(10):2084. doi: 10.3390/microorganisms9102084 (PMC8539169; doi:10.3390/microorganisms9102084)
Supplement: Supplementary file 1 [file microorganisms-09-02084-s001.zip › microorganisms-1413064-supplementary.xlsx]

## Sheet: Table S1
Table S1: List of sampling sites where rodents and environmental samples were collected in 2016 and 2017 (Gargnano, Brescia, Italy).
Site name	Site ID	Latitude	Longitude	Altitude (m a.s.l.)
Via Costa 1*	1	45.7365	10.6469	700
Via Costa 2*	2	45.7363	10.6494	680
Passo di Magno 1*	3	45.7123	10.6366	760
Passo di Magno 2*	4	45.7124	10.64	840
Briano*	5	45.7209	10.658	1050
Lama**	6	45.6951	10.6322	753
Navone**	7	45.7	10.6425	833
Fa**	8	45.7049	10.6623	929
Sembrune**	9	45.719	10.653	1076
Bocca Lovere**	10	45.7206	10.659	1039
Bertu**	11	45.7308	10.6474	682
Praa 1**	12	45.7383	10.6523	729
Praa 2**	13	45.7368	10.652	735
Praa 3**	14	45.7361	10.6511	726
* = site sampled in 2016
** = site sampled in 2017

## Sheet: Table S2
Table S2: List of animals captured per site and year at Gargnano (Brescia, Italy) and PCR results. NT=Not Tested, N=Negative, Pos=Positive, A.=Apodemus, Mosc=Moscardinus, Ct=Cycle threshold
ID_Animal	Species	Site	Year	PCR Real Time IS6110	PCR/RFLP Gyrb
1	A. flavicollis	Passo di Magno	2016	N	NT
2	A. flavicollis	Passo di Magno	2016	N	NT
3	A. flavicollis	Passo di Magno	2016	N	NT
4	A. flavicollis	Passo di Magno	2016	N	NT
5	A. flavicollis	Passo di Magno	2016	N	NT
6	A. flavicollis	Passo di Magno	2016	N	NT
7	A. flavicollis	Passo di Magno	2016	N	NT
8	A. flavicollis	Passo di Magno	2016	N	NT
9	A. flavicollis	Passo di Magno	2016	N	NT
10	A. flavicollis	Passo di Magno	2016	N	NT
11	A. flavicollis	Briano	2016	N	NT
12	A. flavicollis	Briano	2016	N	NT
13	A. flavicollis	Passo di Magno	2016	N	NT
14	A. flavicollis	Passo di Magno	2016	N	NT
15	A. flavicollis	Passo di Magno	2016	N	NT
16	A. flavicollis	Passo di Magno	2016	N	NT
17	A. flavicollis	Passo di Magno	2016	N	NT
18	A. flavicollis	Briano	2016	N	NT
19	A. flavicollis	Briano	2016	N	NT
20	A. flavicollis	Passo di Magno	2016	N	NT
21	A. flavicollis	Passo di Magno	2016	N	NT
22	A. flavicollis	Passo di Magno	2016	N	NT
23	A. flavicollis	Passo di Magno	2016	N	NT
24	A. flavicollis	Passo di Magno	2016	N	NT
25	A. flavicollis	Passo di Magno	2016	N	NT
26	A. flavicollis	Passo di Magno	2016	N	NT
27	A. flavicollis	Passo di Magno	2016	N	NT
28	A. flavicollis	Passo di Magno	2016	N	NT
29	A. flavicollis	Passo di Magno	2016	N	NT
30	A. flavicollis	Briano	2016	N	NT
31	A. flavicollis	Briano	2016	N	NT
32	A. flavicollis	Passo di Magno	2016	N	NT
33	A. flavicollis	Passo di Magno	2016	N	NT
34	A. flavicollis	Passo di Magno	2016	N	NT
35	A. sylvaticus	Passo di Magno	2016	N	NT
36	A. sylvaticus	Passo di Magno	2016	N	NT
37	A. sylvaticus	Passo di Magno	2016	N	NT
38	A. sylvaticus	Passo di Magno	2016	N	NT
39	A. sylvaticus	Briano	2016	N	NT
40	Microtus sp.	Passo di Magno	2016	N	NT
41	Microtus sp.	Passo di Magno	2016	N	NT
42	Microtus sp.	Briano	2016	N	NT
44	A. sylvaticus	Sembrune	2017	N	NT
45	A. sylvaticus	Sembrune	2017	N	NT
46	A. flavicollis	Sembrune	2017	N	NT
47	A. flavicollis	Praa_1	2017	N	NT
48	A. sylvaticus	Bertù	2017	N	NT
49	A. flavicollis	Bertù	2017	N	NT
50	A. sylvaticus	Bertù	2017	N	NT
51	A. flavicollis	Bertù	2017	N	NT
52	A. sylvaticus	Sembrune	2017	N	NT
53	Microtus sp.	Sembrune	2017	N	NT
54	A. sylvaticus	Sembrune	2017	N	NT
55	A. sylvaticus	Sembrune	2017	N	NT
56	A. flavicollis	Praa_2	2017	N	NT
57	A. sylvaticus	Bertù	2017	N	NT
58	A. sylvaticus	Bertù	2017	N	NT
59	A. sylvaticus	Bertù	2017	N	NT
60	A. sylvaticus	Bertù	2017	N	NT
61	A. flavicollis	Praa_2	2017	N	NT
62	A. flavicollis	Bertù	2017	N	NT
63	A. sylvaticus	Bertù	2017	N	NT
64	A. sylvaticus	Sembrune	2017	N	NT
65	A. flavicollis	Sembrune	2017	N	NT
66	Microtus sp.	Sembrune	2017	N	NT
67	Microtus sp.	Sembrune	2017	P (Ct 31,27)	M. microti
68	A. flavicollis	Sembrune	2017	P (Ct 31,32)	M. microti
69	A. flavicollis	Bertù	2017	P (Ct 33,12)	M. microti
70	Microtus sp.	Bertù	2017	N	NT
71	A. flavicollis	Bertù	2017	P (Ct 31,35)	M. microti
72	A. flavicollis	Bertù	2017	P (Ct 33,44)	M. microti
73	A. flavicollis	Bertù	2017	P (Ct 35,4)	M. microti
74	A. sylvaticus	Bertù	2017	P (Ct 37,18)	Neg
75	A. sylvaticus	Sembrune	2017	N	NT
76	A. flavicollis	Sembrune	2017	N	NT
77	Microtus sp.	Sembrune	2017	N	NT
78	A. flavicollis	Sembrune	2017	P (Ct 37,2)	Neg
79	A. flavicollis	Sembrune	2017	N	NT
80	A. flavicollis	Sembrune	2017	N	NT
81	A. flavicollis	Sembrune	2017	N	NT
82	A. flavicollis	Bertù	2017	N	NT
83	A. flavicollis	Bertù	2017	N	NT
84	A. flavicollis	Sembrune	2017	N	NT
85	A. sylvaticus	Sembrune	2017	N	NT
86	A. flavicollis	Sembrune	2017	N	NT
87	A. flavicollis	Sembrune	2017	N	NT
88	A. flavicollis	Bertù	2017	N	NT
89	A. flavicollis	Bertù	2017	N	NT
90	A. sylvaticus	Bertù	2017	N	NT
91	A. flavicollis	Bertù	2017	N	NT
92	Microtus sp.	Sembrune	2017	N	NT
93	Microtus sp.	Sembrune	2017	N	NT
94	Microtus sp.	Sembrune	2017	N	NT
95	A. flavicollis	Sembrune	2017	N	NT
96	A. flavicollis	Sembrune	2017	N	NT
97	A. flavicollis	Sembrune	2017	N	NT
98	A. sylvaticus	Bertù	2017	N	NT
99	A. sylvaticus	Bertù	2017	N	NT
100	A. flavicollis	Bertù	2017	N	NT
101	A. flavicollis	Bertù	2017	N	NT
102	A. flavicollis	Bertù	2017	N	NT
103	A. flavicollis	Bertù	2017	N	NT
104	A. sylvaticus	Bertù	2017	N	NT
105	Mosc. avellanarius	Bertù	2017	N	NT
106	Microtus sp.	Sembrune	2017	N	NT
107	A. flavicollis	Sembrune	2017	N	NT
108	A. sylvaticus	Sembrune	2017	N	NT
109	A. sylvaticus	Sembrune	2017	N	NT
110	A. flavicollis	Bertù	2017	N	NT
111	A. flavicollis	Bertù	2017	N	NT
112	A. sylvaticus	Bertù	2017	N	NT
113	Mosc. avellanarius	Bertù	2017	N	NT
114	A. flavicollis	Bertù	2017	N	NT
115	A. sylvaticus	Bertù	2017	N	NT
116	A. flavicollis	Sembrune	2017	N	NT
117	A. flavicollis	Sembrune	2017	N	NT
118	A. flavicollis	Sembrune	2017	N	NT
119	A. flavicollis	Bertù	2017	N	NT
120	A. sylvaticus	Bertù	2017	N	NT
